# Supplementary material for: Validation and the associated factors of the Malay version of systemic lupus erythematosus-specific health-related quality of life questionnaires (SLEQoL and LupusQoL)
Source: PLoS One. 2023 May 15;18(5):e0285461. doi: 10.1371/journal.pone.0285461 (PMC10184909; doi:10.1371/journal.pone.0285461)
Supplement: S1 File — (XLSX) [file pone.0285461.s001.xlsx]

## Sheet: SLEQoL
SLEQoL
ITEM	Rater 1	Rater 2	Rater 3	Number agreement	icvi
1	4	4	4	3	1
2	3	4	3	3	1
3	4	4	4	3	1
4	3	3	3	3	1
5	4	4	4	3	1
6	3	3	3	3	1
7	4	3	4	3	1
8	4	4	4	3	1
9	4	4	3	3	1
10	3	3	4	3	1
11	3	3	3	3	1
12	4	4	3	3	1
13	4	4	4	3	1
14	4	3	3	3	1
15	4	3	3	3	1
16	3	3	3	3	1
17	3	3	3	3	1
18	4	4	4	3	1
19	3	3	3	3	1
20	3	3	3	3	1
21	3	3	3	3	1
22	2	3	3	3	1
23	3	4	3	3	1
24	3	3	3	3	1
25	3	3	3	3	1
26	4	4	4	3	1
27	3	3	3	3	1
28	3	3	3	3	1
29	3	4	4	3	1
30	4	3	3	3	1
31	4	4	4	3	1
32	4	4	3	3	1
33	4	4	4	3	1
34	3	4	4	3	1
35	3	3	3	3	1
36	4	3	3	3	1
37	4	3	4	3	1
38	3	4	3	3	1
39	3	3	3	3	1
40	3	3	3	3	1
				scvi/Ave	1
				Total agreement	40
				scvi/UA	1

## Sheet: LupusQoL
LupusQoL
Item	Rater 1	Rater 2	Rater 3	Number agreement	icvi
1	3	3	3	3	1
2	4	4	4	3	1
3	4	4	4	3	1
4	4	3	4	3	1
5	4	4	4	3	1
6	3	3	3	3	1
7	4	3	3	3	1
8	3	3	3	3	1
9	4	4	4	3	1
10	3	3	4	3	1
11	4	4	4	3	1
12	4	3	3	3	1
13	4	4	3	3	1
14	3	3	4	3	1
15	3	3	3	3	1
16	3	3	3	3	1
17	3	3	3	3	1
18	3	3	3	3	1
19	4	4	4	3	1
20	3	3	3	3	1
21	4	3	3	3	1
22	4	3	4	3	1
23	3	3	3	3	1
24	3	3	4	3	1
25	4	4	4	3	1
26	3	3	3	3	1
27	4	4	3	3	1
28	4	4	4	3	1
29	4	4	4	3	1
30	4	4	4	3	1
31	3	3	3	3	1
32	4	4	3	3	1
33	3	3	3	3	1
34	3	3	3	3	1
				scvi/Ave	1
				Total agreement	34
				scvi/UA	1
