# Supplementary material for: Validation and the associated factors of the Malay version of systemic lupus erythematosus-specific health-related quality of life questionnaires (SLEQoL and LupusQoL)
Source: PLoS One. 2023 May 15;18(5):e0285461. doi: 10.1371/journal.pone.0285461 (PMC10184909; doi:10.1371/journal.pone.0285461)
Supplement: S2 File — (XLSX) [file pone.0285461.s002.xlsx]

## Sheet: Sheet1
Age	Martial Status (Status perkahwinan)	Gender (Jantina)	Race (Bangsa)	Religion (Agama)	Education Level (Tahap pendidikan)	Job Sector (Sektor Pekerjaan)	Monthly Income (Pendapatan Bulanan)	Health insurance before/at SLE diagnosis (Insurans atau Takaful Sebelum diagnosis/semasa diagnosis SLE)	Smoking	Duration of disease	Age of diagnosis (Umur semasa diagnosis)	System manifestations APLS	System manifestations Lupus Nephritis	Renal biopsy (latest and date if available)	1. Hypertension	2.Hyperlipidaemia	3.Diabetes Mellitus	4.Heart Disease	5.Asthma	Other medical illness/ co-morbidities with date of diagnosis (penyakit-penyakit lain dan tarikh diagnosis)	1. Age of diagnosis of SLE	2. a)Clinical criteria(Must have ≥1 clinical and immunological criteria each and ≥4 total for positive SLE diagnosis)	BILAG 2004	SLEDAI	SLICC/ACR score	SLEPF1	SLEPF2	SLEPF3	SLEPF4	SLEPF5	SLEPF6	SLEACTV1	SLEACTV2	SLEACTV3	SLEACTV4	SLEACTV5	SLEACTV6	SLEACTV7	SLEACTV8	SLEACTV9	SLESYMP1	SLESYMP2	SLESYMP3	SLESYMP4	SLESYMP5	SLESYMP6	SLESYMP7	SLESYMP8	SLETR1
25-64 years old	Married	Female	Malay	Muslim	Higher Education	Unemployed	M40 (RM4,850 - RM10,595)	Yes	No	3	36	NO	NO	NO	No	No	No	No	No	NIL	36	arthritis	0	0	0	1	1	1	1	1	3	1	1	1	1	2	2	1	3	2	3	2	4	3	3	2	2	2	1
25-64 years old	Married	Male	Malay	Muslim	Secondary Level	Non-Government	B40 (less than RM2,500 - RM 4,849)	Yes	No	4	46	NO	NO	NO	Yes	Yes	No	No	No	Gout	47	arthritis,non scarring alopecia	0	0	1	1	1	1	1	1	1	1	1	1	1	1	1	1	1	1	1	1	1	1	1	1	1	1	1
19-24 years old	Single	Female	Malay	Muslim	Higher Education	Non-Government	B40 (less than RM2,500 - RM 4,849)	No	No	2	23	NO	NO	NO	No	No	No	No	No	NIL	23	acute cutaneous lupus,oral or nasal ulcer, leucopenia	0	0	0	1	2	1	2	1	2	3	3	3	2	4	1	4	7	7	5	2	5	5	4	2	3	3	1
25-64 years old	Married	Female	Malay	Muslim	Secondary Level	Government	B40 (less than RM2,500 - RM 4,849)	No	No	26	17	NO	NO	NO	No	No	No	Yes(MV prolapsed)	No	Seroconverted Hepatitis B	17	Hemolytic anemia, Neurologic	0	0	1	1	1	1	1	1	1	1	1	1	1	1	1	1	1	1	1	1	1	1	1	1	1	1	1
25-64 years old	Married	Female	Malay	Muslim	Secondary Level	Unemployed	B40 (less than RM2,500 - RM 4,849)	Yes	No	3	43	YES	NO	NO	Yes	No	No	No	Yes	PID L4L5, L5S1 with radiculopathy (2012) PID C4C5, C5C6 with radiculopathy (2012) Bilateral carpal tunnel syndrome & trigger fingers/de quervain tenosynovitis wrists (2013), Chiari Malformation (March2017) , Mild Aortic Regurgitation (AR) (2016) , Chronic Migraine (2005)	43	Oral or nasal ulcers, Arthritis	0	0	0	3	3	4	3	3	3	4	4	4	3	5	3	3	2	3	3	3	4	4	4	4	4	4	3
19-24 years old	Single	Female	Malay	Muslim	Higher Education	Unemployed	B40 (less than RM2,500 - RM 4,849)	No	No	6	18	NO	NO	NO	No	No	No	No	No	NIL	18	Arthritis, Hemolytic anemia	0	0	0	1	1	1	1	1	1	1	1	1	1	1	1	1	2	1	2	1	2	1	1	1	1	1	1
25-64 years old	Divorced	Female	Malay	Muslim	Higher Education	Government	B40 (less than RM2,500 - RM 4,849)	Yes	No	10	32	YES	NO	NO	No	No	No	No	No	NIL	32	Non-scarring alopecia,Oral or nasal ulcers, Arthritis	0	0	0	2	2	2	2	1	2	2	2	2	1	2	1	2	3	2	2	2	3	3	3	3	3	3	2
19-24 years old	Single	Female	Malay	Muslim	Higher Education	Unemployed	B40 (less than RM2,500 - RM 4,849)	No	No	5	17	NO	NO	NO	NO	NO	NO	NO	NO	BE Optic neuropathy	17	Acute cutaneous lupus, Thrombocytopenia (<100,000/mm3), Arthritis	0	0	1	1	3	1	3	1	4	6	6	6	5	7	1	6	2	4	3	1	6	5	5	1	6	4	1
25-64 years old	Married	Female	Malay	Muslim	Higher Education	Government	M40 (RM4,850 - RM10,595)	Yes	No	5	52	NO	NO	NO	Yes	Yes	No	No	No	NIL	52	Acute cutaneous lupus, Non-scarring alopecia,Arthritis, Oral or nasal ulcer, Leucopenia	0	0	0	2	3	2	2	2	3	4	4	1	3	5	3	3	4	1	2	2	4	4	3	2	2	5	4
25-64 years old	Married	Female	Malay	Muslim	Secondary Level	Government	B40 (less than RM2,500 - RM 4,849)	No	No	10	25	NO	NO	NO	No	No	No	No	No	NIL	25	Arthritis, Acute cutaneous lupus	0	0	0	1	1	1	1	1	1	1	1	1	1	1	1	1	1	1	3	1	2	2	2	1	1	1	1
25-64 years old	Married	Chinese	Malay	Muslim	Secondary Level	Government	B40 (less than RM2,500 - RM 4,849)	No	No	11	30	NO	NO	NO	No	No	No	No	No	Axillary lymph node Tuberculosis , Hepatitis B carrier	30	Chronic cutaneous lupus,Arthritis,Leucopenia	0	0	1	1	1	1	1	1	1	1	1	1	1	1	1	1	1	1	1	1	1	1	1	1	2	1	1
25-64 years old	Married	Male	Indian	Christian	Higher Education	Non-Government	B40 (less than RM2,500 - RM 4,849)	Yes	No	6	47	NO	YES	YES	Yes	Yes	Yes	Yes	No	BPH	47	Arthritis, Acute cutaneous lupus, Renal-Urine protein/creatinine OR 24hours urine protein (500mg/24 hours),Red blood cell casts	0	0	3	2	2	2	2	1	3	1	2	2	2	2	3	3	3	3	2	2	2	2	1	2	2	3	3
19-24 years old	Single	Female	Malay	Muslim	Higher Education	Unemployed	M40 (RM4,850 - RM10,595)	No	No	3	18	NO	NO	NO	No	No	No	No	Yes	NIL	18	Arthritis, Leucopenia, Thrombocytopenia	0	0	1	2	1	1	1	1	4	2	3	2	1	4	1	2	2	1	1	1	3	2	1	1	1	2	1
25-64 years old	Married	Female	Chinese	Christian	Higher Education	Non-Government	M40 (RM4,850 - RM10,595)	No	No	15	23	YES	YES	NO	No	No	No	No	No	NIL	23	Acute cutaneous lupus, Oral or nasal ulcer, Arthritis, Serositis, Renal-Urine protein/creatinine OR 24hours urine protein (500mg/24 hours),Red blood cell casts, Hemolytic anemia	0	0	3	1	1	1	1	1	3	2	1	1	1	2	2	3	3	1	2	2	1	1	1	1	1	1	1
25-64 years old	Married	Female	Malay	Muslim	Higher Education	Government	M40 (RM4,850 - RM10,595)	No	No	7	34	NO	NO	NO	Yes	No	No	No	No	NIL	34	Arthritis,Leucopenia, Serositis, Non-scarring alopecia	0	0	1	1	1	1	1	1	1	1	1	1	1	1	1	1	1	1	2	1	1	2	1	1	1	1	1
25-64 years old	Married	Female	Malay	Muslim	Higher Education	Government	M40 (RM4,850 - RM10,595)	Yes	No	15	33	NO	YES	NO	No	No	No	No	No	NIL	33	Non-scarring alopecia, Arthritis, Hemolytic anemia	0	0	2	4	4	4	4	3	6	4	5	4	4	7	6	7	6	7	4	2	6	6	2	2	2	5	2
25-64 years old	Single	Female	Malay	Muslim	Higher Education	Non-Government	T20 (RM10,960-RM15039 or more)	Yes	No	17	40	NO	YES	YES	No	Yes	No	No	No	NIL	40	Arthritis, Non-scarring alopecia,Thrombocytopenia	0	0	1	1	1	1	1	1	1	1	1	1	1	1	1	1	3	1	3	1	3	3	1	1	1	1	1
25-64 years old	Married	Female	Malay	Muslim	Higher Education	Government	M40 (RM4,850 - RM10,595)	No	No	9	24	NO	NO	NO	No	No	No	No	No	NIL	24	Acute cutaneous lupus, Arthritis	0	0	0	1	1	1	1	1	2	2	2	3	1	2	2	2	3	1	3	3	2	3	3	3	2	4	2
19-24 years old	Single	Female	Malay	Muslim	Higher Education	Unemployed	B40 (less than RM2,500 - RM 4,849)	Yes	No	2	20	NO	NO	NO	No	No	No	No	No	NIL	20	Serositis, Leucopenia	0	0	0	1	1	1	1	1	2	2	2	1	1	3	1	3	1	1	2	1	4	3	1	1	1	2	2
19-24 years old	Single	Female	Malay	Muslim	Secondary Level	Unemployed	B40 (less than RM2,500 - RM 4,849)	No	No	3	17	NO	YES	NO	No	No	No	No	No	-	17	Renal-Urine protein/creatinine OR 24hours urine protein (500mg/24 hours),Red blood cell casts,Leucopenia, Thrombocytopenia	0	0	0	1	1	1	1	1	5	5	3	2	1	6	1	5	6	1	5	7	7	7	1	1	1	7	5
65 years old and above	Widow	Female	Chinese	Buddhist	Secondary Level	Unemployed	B40 (less than RM2,500 - RM 4,849)	No	No	13	68	NO	NO	NO	Yes	No	No	No	No	NIL	68	Arthritis , Thrombocytopenia , Leucopenia	0	0	2	1	4	1	4	1	6	6	6	6	1	7	1	5	5	1	3	1	1	2	2	1	1	6	1
25-64 years old	Single	Female	Malay	Muslim	Higher Education	Non-Government	B40 (less than RM2,500 - RM 4,849)	Yes	No	13	14	NO	NO	NO	No	No	No	No	No	NIL	14	Acute cutaneous lupus,Arthritis, Oral or nasal ulcer,Thrombocytopenia	0	0	0	1	2	2	2	1	2	3	2	1	1	7	4	7	6	5	3	4	3	3	5	2	5	2	1
25-64 years old	Divorced	Female	Malay	Muslim	Higher Education	Non-Government	B40 (less than RM2,500 - RM 4,849)	Yes	No	15	27	NO	YES	NO	Yes	No	No	No	Yes		27	Arthritis	0	0	0	2	2	1	2	2	3	2	2	2	2	2	2	2	2	2	3	2	2	2	2	2	2	2	2
25-64 years old	Single	Female	Chinese	Buddhist	Secondary Level	Non-Government	B40 (less than RM2,500 - RM 4,849)	Yes	No	12	40	NO	YES	NO	No	No	No	No	No		40	Acute cutaneous lupus, Arthritis, Serositis, Renal-Urine protein/creatinine OR 24hours urine protein (500mg/24 hours),Red blood cell casts, Hemolytic anemia, Leukopenia(<4,000/mm3) or lymphopenia(<1,000/mm3), Thrombocytopenia (<100,000/mm3)	0	0	0	2	5	2	3	1	5	6	6	6	1	5	1	1	7	6	6	4	5	5	3	5	1	3	2
25-64 years old	Married	Female	Malay	Muslim	Higher Education	Government	M40 (RM4,850 - RM10,595)	No	No	4	39	NO	NO	NO	No	No	No	No	Yes	NIL	39	Arthritis,Leucopenia	0	0	0	1	3	1	3	1	5	5	5	4	4	6	5	5	5	3	1	2	3	3	1	3	1	5	1
25-64 years old	Married	Female	Malay	Muslim	Higher Education	Unemployed	B40 (less than RM2,500 - RM 4,849)	No	No	2	47	NO	NO	YES	Yes	No	Yes	No	No	No	47		0	0	0	5	5	5	1	5	1	1	1	1	1	1	1	1	1	1	1	4	4	4	1	1	1	1	1
65 years old and above	Married	Female	Malay	Muslim	Secondary Level	Non-Government	B40 (less than RM2,500 - RM 4,849)	No	No	2	66	NO	NO	NO	No	No	No	No	No	No	66	Non-scarring alopecia	0	0	0	1	1	1	1	1	7	1	1	1	1	7	7	1	1	1	1	1	1	1	1	1	1	1	1
25-64 years old	Divorced	Female	Malay	Muslim	Higher Education	Government	M40 (RM4,850 - RM10,595)	No	No	15	27	NO	YES	YES	No	No	No	No	No	No	27	Acute cutaneous lupus,Low complement C3/C4,Oral or nasal ulcers, Renal-Urine protein/creatinine OR 24 hours urine protein (500mg/24hours), Red blood cell casts	0	0	1	6	6	6	6	6	5	6	2	1	6	2	1	5	2	1	3	4	5	4	3	1	1	2	2
25-64 years old	Married	Female	Chinese	Buddhist	Higher Education	Unemployed	M40 (RM4,850 - RM10,595)	Yes	No	12	34	NO	NO	NO	No	No	No	No	No		34		0	0	0	1	1	1	1	1	1	1	1	1	1	1	1	1	1	1	1	1	1	1	1	1	1	1	1
25-64 years old	Married	Female	Malay	Muslim	Higher Education	Unemployed	M40 (RM4,850 - RM10,595)	No	No	9	29	NO	NO	NO	No	No	No	No	Yes	No	29	Hemolytic anemia, Leukopenia(<4,000/mm3) or lymphopenia(<1,000/mm3), Thrombocytopenia (<100,000/mm3)	0	0	0	1	1	1	1	1	1	1	1	1	1	1	1	1	2	1	1	1	2	2	3	1	1	1	1
25-64 years old	Married	Male	Malay	Muslim	Higher Education	Non-Government	B40 (less than RM2,500 - RM 4,849)	No	No	6	27	NO	YES	NO	No	No	No	No	No		27	Acute cutaneous lupus	0	0	0	1	1	1	1	1	1	1	1	1	1	1	1	1	1	5	5	1	1	4	4	7	7	7	7
25-64 years old	Married	Female	Malay	Muslim	Secondary Level	Unemployed	B40 (less than RM2,500 - RM 4,849)	No	No	4	27	NO	NO	NO	No	No	No	No	No		27		0	0	0	1	2	1	2	1	3	1	1	1	1	3	1	1	2	1	2	1	3	2	1	1	2	2	1
25-64 years old	Married	Female	Malay	Muslim	Secondary Level	Government	B40 (less than RM2,500 - RM 4,849)	No	No	11	47	NO	NO	NO	No	No	No	No	No		47	Acute cutaneous lupus, arthritis, neurologic	0	0		1	1	1	1	1	1	1	1	1	1	1	1	1	1	1	1	1	3	1	1	1	1	1	1
25-64 years old	Married	Female	Malay	Muslim	Higher Education	Government	M40 (RM4,850 - RM10,595)	Yes	No	6	30	NO	NO	NO	No	No	No	No	No		30	Chronic cutaneous lupus,arthritis	0	0		1	1	1	1	1	5	1	1	1	1	4	1	1	5	1	1	1	1	1	1	1	1	2	1
25-64 years old	Single	Male	Malay	Muslim	Higher Education	Non-Government	B40 (less than RM2,500 - RM 4,849)	No	Yes	8	24	NO	YES	YES	Yes	No	No	No	No	Lupus Arthritis (2016), Cataract (2018-2019) (Had cataract surgery for both eyes - 2019)	24	Acute cutaneous lupus, Chronic cutaneous lupus, Oral or nasal ulcers, Non-scarring alopecia, Arthritis, Serositis, Renal-Urine protein/creatinine OR 24hours urine protein (500mg/24 hours),Red blood cell casts, Hemolytic anemia, Leukopenia(<4,000/mm3) or lymphopenia(<1,000/mm3), Thrombocytopenia (<100,000/mm3)	0	0	1	1	1	1	1	1	3	2	3	2	1	3	1	2	7	5	4	1	4	4	2	2	4	5	1
25-64 years old	Single	Female	Malay	Muslim	Secondary Level	Government	B40 (less than RM2,500 - RM 4,849)	No	No	15	18	NO	NO	YES	Yes	No	Yes	No	No		17	Acute cutaneous lupus,Non-scarring alopecia, Renal-Urine protein/creatinine OR 24hours urine protein (500mg/24 hours),Red blood cell casts	0	0		1	1	1	1	1	1	1	1	1	1	1	1	1	1	1	1	1	1	1	1	1	1	1	1
25-64 years old	Married	Female	Indian	Hindu	Higher Education	Non-Government	B40 (less than RM2,500 - RM 4,849)	Yes	No	15	22	NO	YES	NO	yes	No	No	No	No	hypthyroidism	22	Oral or nasal ulcers, Arthritis, Renal-Urine protein/creatinine OR 24hours urine protein (500mg/24 hours),Red blood cell casts, Hemolytic anemia	0	0	0	2	2	2	2	2	3	4	4	3	2	3	3	3	3	3	3	3	4	4	3	3	3	4	2
25-64 years old	Married	Female	Malay	Muslim	Higher Education	Non-Government	M40 (RM4,850 - RM10,595)	No	No	23	16	NO	NO	YES	Yes	No	No	No	No	Hypothyroidism May 2020	16	Oral or nasal ulcers, Non-scarring alopecia, Arthritis, Renal-Urine protein/creatinine OR 24hours urine protein (500mg/24 hours),Red blood cell casts,Hemolytic anemia, Thrombocytopenia	0	0		1	1	1	1	1	2	1	1	1	1	3	1	1	1	1	1	1	1	2	1	1	1	1	1
25-64 years old	Married	Female	Malay	Muslim	Secondary Level	Unemployed	B40 (less than RM2,500 - RM 4,849)	No	No	27	33	NO	YES	YES	Yes	Yes	No	No	No	Psoriasis	33	Acute cutaneous lupus, Non-scarring alopecia,Serositis,Arthritis, Renal-Urine protein/creatinine OR 24hours urine protein (500mg/24 hours),Red blood cell casts	0	0		1	2	1	2	1	5	2	2	2	1	3	3	3	6	2	3	2	2	1	1	1	1	1	1
25-64 years old	Single	Female	Malay	Muslim	Higher Education	Unemployed	B40 (less than RM2,500 - RM 4,849)	No	No	1	29	NO	yes	NO	No	No	No	No	No	eczema	29	Non-scarring alopecia,Oral or nasal ulcers, Leukopenia(<4,000/mm3) or lymphopenia(<1,000/mm3),Renal,Thrombocytopenia	0	0	0	1	1	1	1	1	1	1	1	1	1	1	1	1	1	1	1	1	1	1	1	1	1	1	1
25-64 years old	Single	Female	Malay	Muslim	Higher Education	Non-Government	B40 (less than RM2,500 - RM 4,849)	No	No	10	23	no	YES	YES	No	No	No	No	No	none	23	Arthritis, Renal-Urine protein/creatinine OR 24hours urine protein (500mg/24 hours),Red blood cell casts,Hemolytic anemia	0	0	0	1	1	1	1	1	1	1	1	1	1	1	1	1	1	1	1	1	1	1	1	1	1	1	1
25-64 years old	Married	Female	Malay	Muslim	Secondary Level	Non-Government	B40 (less than RM2,500 - RM 4,849)	No	No	17	23	NO	NO	NO	NO	No	No	No	No		23	Arthritis	0	0	0	1	1	1	1	1	1	1	1	1	1	1	1	1	1	1	1	2	2	1	1	2	2	2	3
19-24 years old	Single	Female	Malay	Muslim	Higher Education	Unemployed	B40 (less than RM2,500 - RM 4,849)	No	No	3	21	NO	NO	NO	NO	No	No	No	No				0	0	0	1	2	1	1	1	7	4	2	1	1	7	1	1	4	1	2	1	2	2	1	1	1	1	1
25-64 years old	Single	Female	Malay	Muslim	Higher Education	Non-Government	B40 (less than RM2,500 - RM 4,849)	Yes	No	4	24	NO	YES	NO	Yes	No	No	No	No	TB	24	Oral or nasal ulcers, Arthritis, Renal-Urine protein/creatinine OR 24hours urine protein (500mg/24 hours),Red blood cell casts	0	0	0	4	4	4	4	4	5	3	4	6	4	6	1	4	4	5	4	3	5	6	3	3	3	5	3
25-64 years old	Married	Female	Malay	Muslim	Higher Education	Unemployed	B40 (less than RM2,500 - RM 4,849)	No	No	11	30	no	NO	NO	No	No	No	No	No	Appendix 1991	30	Arthritis, acute cutaneous lupus,Neurology	0	0	0	1	2	2	2	1	3	1	1	1	1	1	2	2	2	1	2	2	3	2	3	1	2	3	1
25-64 years old	Married	Female	Malay	Muslim	Higher Education	Government	M40 (RM4,850 - RM10,595)	No	No	18	16	NO	YES	NO	No	No	No	No	No	Tiada	16	Renal-Urine protein/creatinine OR 24hours urine protein (500mg/24 hours),Red blood cell casts	0	0	0	1	1	1	1	1	2	1	1	1	1	2	1	1	1	1	2	2	2	2	3	1	3	1	1
25-64 years old	Married	Female	Chinese	Buddhist	Secondary Level	Unemployed	B40 (less than RM2,500 - RM 4,849)	Yes	No	18	31	NO	YES	NO	Yes	No	Yes	No	No		31		0	0	0	1	1	1	1	1	3	3	3	3	1	3	3	3	4	7	4	1	3	3	3	1	4	4	1
25-64 years old	Divorced	Female	Malay	Muslim	Higher Education	Non-Government	B40 (less than RM2,500 - RM 4,849)	No	No	22	20	no	YES	NO	No	No	No	Yes	No	Thalasemia beta minor detected during 1st pregnancy	20	Renal	0	0	1	1	1	1	1	1	1	1	1	1	1	1	1	1	1	1	1	1	1	1	1	1	1	1	1
25-64 years old	Married	Female	Malay	Muslim	Higher Education	Government	M40 (RM4,850 - RM10,595)	No	No	26	22	NO	yes	NO	Yes	NO	NO	NO	NO	Thalassemia trait	22	Renal	0	0	0	1	1	1	1	1	2	1	1	1	1	1	1	1	1	1	2	1	1	1	1	1	1	1	1
19-24 years old	Single	Female	Malay	Muslim	Higher Education	Unemployed	B40 (less than RM2,500 - RM 4,849)	No	No	2	18	NO	NO	YES	No	No	No	No	No		18	Chronic cutaneous lupus, Arthritis, Renal-Urine protein/creatinine OR 24hours urine protein (500mg/24 hours),Red blood cell casts, Hemolytic anemia	0	0	0	1	2	1	1	1	3	2	3	2	1	4	1	3	2	1	2	4	3	3	2	1	1	1	1
25-64 years old	Single	Male	Malay	Muslim	Secondary Level	Government	B40 (less than RM2,500 - RM 4,849)	Yes	Yes	7	24	NO	YES	NO	No	No	No	No	No		24	Acute cutaneous lupus	0	0	0	1	1	1	1	1	2	1	2	1	1	2	1	2	2	2	3	2	2	2	6	2	6	2	2
25-64 years old	Married	Male	Malay	Muslim	Primary Level	Non-Government	B40 (less than RM2,500 - RM 4,849)	No	Yes	3	23	NO	NO	YES	NO	No	No	No	No				0	0	0	1	1	1	1	1	3	3	3	3	2	3	3	3	3	3	2	2	2	2	1	1	1	2	1
25-64 years old	Married	Female	Malay	Muslim	Secondary Level	Government	M40 (RM4,850 - RM10,595)	No	No	23	14	NO	NO	NO	NO	No	No	No	No		14		0	0	0	1	1	1	1	1	1	1	1	1	1	1	1	1	1	1	1	1	1	1	1	1	1	1	1
25-64 years old	Divorced	Female	Malay	Muslim	Secondary Level	Non-Government	B40 (less than RM2,500 - RM 4,849)	Yes	No	18	40	NO	NO	NO	No	YES	No	No	No		40	Chronic cutaneous lupus, Arthritid,Non-scarring alopecia	0	0	0	1	1	1	1	1	2	1	1	2	1	3	1	1	1	1	1	1	1	1	1	1	1	2	1
25-64 years old	Married	Female	Malay	Muslim	Secondary Level	Unemployed	B40 (less than RM2,500 - RM 4,849)	No	No	2	53	NO	NO	NO	No	No	No	No	No	Tiada			0	0	0	1	1	1	1	1	1	1	1	1	1	1	1	1	1	1	1	1	1	1	1	1	1	1	1
25-64 years old	Married	Female	Malay	Muslim	Secondary Level	Unemployed	B40 (less than RM2,500 - RM 4,849)	No	No	9	48	NO	NO	NO	No	No	No	No	No	Gastrik 2015	48		0	0	0	1	1	1	1	1	7	1	1	1	1	2	1	2	3	1	3	1	1	2	2	2	1	1	1
19-24 years old	Single	Female	Malay	Muslim	Higher Education	Unemployed	B40 (less than RM2,500 - RM 4,849)	No	No	3	22	NO	YES	NO	No	No	No	No	No	Kidney failure	22	Renal-Urine protein/creatinine OR 24hours urine protein (500mg/24 hours),Red blood cell casts	0	0	0	2	3	2	2	1	4	2	3	2	2	3	1	4	5	4	3	3	4	3	2	3	3	3	2
19-24 years old	Single	Female	Malay	Muslim	Higher Education	Unemployed	T20 (RM10,960-RM15039 or more)	Yes	No	3	20	NO	NO	NO	No	No	No	No	No		20		0	0	0	1	1	2	1	1	2	2	2	1	1	4	1	2	4	2	1	1	2	2	1	1	4	2	1
25-64 years old	Divorced	Female	Malay	Muslim	Secondary Level	Non-Government	B40 (less than RM2,500 - RM 4,849)	No	No	16	33	NO	NO	NO	No	No	No	No	No		33		0	0	0	2	3	3	3	4	6	5	5	2	2	4	4	5	3	1	1	5	5	2	3	1	1	3	3
25-64 years old	Married	Male	Malay	Muslim	Primary Level	Government	B40 (less than RM2,500 - RM 4,849)	No	Yes	2	50	NO	NO	NO	NO	No	No	No	No				0	0	0	3	4	2	4	2	4	2	3	4	3	6	6	4	3	2	4	3	5	4	3	3	4	5	2
19-24 years old	Single	Female	Malay	Muslim	Higher Education	Unemployed	B40 (less than RM2,500 - RM 4,849)	No	No	3	17	NO	YES	YES	NO	NO	No	No	No		17	Oral or nasal ulcers,Leucopenia,Thrombocytopenia,Acute cutaneous lupus, Renal	0	0	0	1	1	1	1	1	3	1	5	1	1	2	7	1	3	1	3	1	1	1	4	1	2	3	1
25-64 years old	Married	Female	Malay	Muslim	Secondary Level	Unemployed	B40 (less than RM2,500 - RM 4,849)	No	No	16	29	NO	YES	NO	NO	No	No	No	No		29	Neurologic	0	0	0	1	1	1	1	1	4	1	1	1	1	1	1	1	1	1	1	1	1	1	1	1	1	1	1
25-64 years old	Married	Female	Malay	Muslim	Higher Education	Unemployed	T20 (RM10,960-RM15039 or more)	No	No	18	23	NO	YES	NO	Yes	No	No	No	No		23		0	0	0	1	1	1	1	1	2	1	1	1	1	3	1	2	1	1	1	1	1	1	1	1	1	1	1
25-64 years old	Married	Female	Malay	Muslim	Secondary Level	Government	M40 (RM4,850 - RM10,595)	No	No	9	32	NO	NO	YES	Yes	No	No	No	No		2013-09-16	Arthritis	0	0	0	2	2	2	2	2	1	2	2	2	1	1	2	1	2	1	3	2	3	2	3	1	1	3	2
25-64 years old	Married	Female	Malay	Muslim	Higher Education	Unemployed	B40 (less than RM2,500 - RM 4,849)	No	No	20	17	NO	NO	NO	No	No	No	No	No		20		12	5	0	1	1	1	1	1	1	1	1	1	1	1	1	1	1	3	3	3	4	4	1	1	1	1	1
25-64 years old	Married	Female	Malay	Muslim	Higher Education	Non-Government	M40 (RM4,850 - RM10,595)	No	No	8	42	NO	YES	NO	No	No	No	No	No	NA	42		0	0	0	1	1	1	1	1	1	1	1	1	1	1	1	1	1	1	1	4	2	1	1	1	1	1	1
25-64 years old	Married	Female	Malay	Muslim	Higher Education	Unemployed	B40 (less than RM2,500 - RM 4,849)	No	No	1	34	NO	NO	NO	NO	No	No	No	No		34		11	12	0	4	5	4	5	5	5	5	6	5	5	5	7	7	5	1	6	4	6	7	3	1	2	6	6
25-64 years old	Married	Female	Malay	Muslim	Secondary Level	Unemployed	B40 (less than RM2,500 - RM 4,849)	No	No	18	26	NO	YES	NO	No	No	No	No	No	Tiada	26thn	Arthritis	0	0	0	1	1	1	1	1	3	1	1	1	1	1	1	1	1	1	1	1	1	1	3	1	1	1	1
25-64 years old	Single	Female	Chinese	Buddhist	Secondary Level	Unemployed	B40 (less than RM2,500 - RM 4,849)	No	No	11	17	NO	YES	NO	No	No	No	No	No		17	Neurologic	13	5	0	1	1	1	1	1	1	1	1	1	1	1	1	1	3	1	1	4	1	1	1	1	1	3	1
25-64 years old	Married	Female	Malay	Muslim	Higher Education	Government	B40 (less than RM2,500 - RM 4,849)	No	No	7	34	YES	NO	NO	No	No	No	Yes	No	2021	34yrs	Oral or nasal ulcers, Non-scarring alopecia, Arthritis, Neurologic	0	0	0	1	1	3	1	1	2	3	1	1	1	1	1	1	5	1	4	4	4	4	1	1	1	1	1
25-64 years old	Married	Female	Chinese	Christian	Secondary Level	Unemployed	B40 (less than RM2,500 - RM 4,849)	Yes	No	14	32	NO	NO	NO	No	No	No	No	No		32	Oral or nasal ulcers, Arthritis	0	0	0	3	2	3	1	3	3	2	1	1	1	3	1	2	3	3	3	2	6	5	2	2	1	3	1
25-64 years old	Married	Female	Chinese	Buddhist	Secondary Level	Non-Government	B40 (less than RM2,500 - RM 4,849)	Yes	No	9	27	NO	NO	NO	Yes	No	No	No	No				0	0	0	4	4	3	3	3	3	3	4	5	4	4	1	4	6	6	5	4	4	4	2	2	2	2	6
25-64 years old	Married	Female	Malay	Muslim	Secondary Level	Unemployed	B40 (less than RM2,500 - RM 4,849)	No	No	18	57	YES	NO	NO	No	No	No	No	No				0	0	0	1	1	1	1	1	1	1	1	1	1	1	1	1	1	1	1	1	1	1	1	1	1	1	1
25-64 years old	Married	Female	Malay	Muslim	Primary Level	Government	B40 (less than RM2,500 - RM 4,849)	No	No	45	20	NO	NO	NO	NO	No	No	No	No				0	0	0	4	7	7	7	7	7	7	7	6	6	6	5	7	7	7	7	4	7	7	4	7	7	7	6
25-64 years old	Single	Female	Indian	Hindu	Higher Education	Non-Government	B40 (less than RM2,500 - RM 4,849)	No	No	5	24	NO	NO	NO	Yes	No	No	No	No			Arthritis	0	0	0	6	6	6	6	7	7	2	4	4	5	5	7	5	7	1	5	4	4	5	5	1	4	4	3
25-64 years old	Single	Male	Malay	Muslim	Higher Education	Non-Government	B40 (less than RM2,500 - RM 4,849)	No	No	6	20	NO	NO	NO	NO	No	No	No	No	No	20	Renal-Urine protein/creatinine OR 24hours urine protein (500mg/24 hours),Red blood cell casts, Thrombocytopenia (<100,000/mm3)	0	0	0	1	1	1	1	1	1	4	4	1	1	1	4	1	1	1	1	1	1	4	1	1	1	1	1
25-64 years old	widow	Female	Malay	Muslim	Secondary Level	Non-Government	B40 (less than RM2,500 - RM 4,849)	Yes	No	13	37	NO	YES	NO	Yes	No	No	No	No		37		13	4	0	2	3	1	2	1	6	6	6	6	4	7	1	5	4	5	1	3	7	6	1	1	1	2	3
25-64 years old	Married	Female	Malay	Muslim	Secondary Level	Government	B40 (less than RM2,500 - RM 4,849)	No	No	1	35	NO	NO	NO	No	No	No	No	No		35		16	6	0	1	3	5	5	5	5	7	7	7	5	7	7	7	7	5	4	5	5	5	7	1	7	7	1
25-64 years old	Married	Female	Malay	Muslim	Secondary Level	Unemployed	B40 (less than RM2,500 - RM 4,849)	No	No	10	20	NO	YES	NO	No	No	No	No	No		20	Acute cutaneous lupus, Arthritis, Renal-Urine protein/creatinine OR 24hours urine protein (500mg/24 hours),Red blood cell casts	13	9	0	1	1	1	1	1	3	3	3	3	1	4	3	3	3	4	1	1	1	2	3	1	2	2	1
25-64 years old	Divorced	Female	Punjabi	Sikh	Higher Education	Non-Government	M40 (RM4,850 - RM10,595)	Yes	No	1	36	NO	YES	NO	Yes	No	No	No	No	N/A	36		20	8	0	1	1	1	1	1	1	1	1	1	1	1	7	1	1	7	1	1	1	1	1	1	1	1	1
19-24 years old	Single	Female	Malay	Muslim	Higher Education	Unemployed	B40 (less than RM2,500 - RM 4,849)	No	No	0	20	NO	YES	NO	No	No	No	No	No				0			1	1	1	1	1	1	4	4	4	3	2	1	2	1	1	1	1	1	1	1	1	1	1	2
25-64 years old	Married	Female	Malay	Muslim	Higher Education	Government	B40 (less than RM2,500 - RM 4,849)	Yes	No	12	25	NO	NO	NO	No	No	No	No	Yes				28	6	0	6	6	6	6	5	7	6	6	4	5	6	7	7	6	7	6	7	7	7	7	7	7	7	4
25-64 years old	Married	Female	Malay	Muslim	Higher Education	Government	B40 (less than RM2,500 - RM 4,849)	No	No	13	16	NO	YES	NO	No	No	No	No	No		16	Renal-Urine protein/creatinine OR 24hours urine protein (500mg/24 hours),Red blood cell casts	0			1	1	1	1	1	1	1	1	1	1	3	1	3	3	1	3	1	2	2	1	1	1	1	1
25-64 years old	Married	Female	Malay	Muslim	Higher Education	Non-Government	M40 (RM4,850 - RM10,595)	Yes	No	6	31	NO	NO	YES	No	No	No	No	No	no	31	Arthritis, Renal-Urine protein/creatinine OR 24hours urine protein (500mg/24 hours),Red blood cell casts	1	0	0	1	1	1	1	1	5	2	2	1	1	4	2	2	4	2	3	2	3	3	5	2	5	3	1
25-64 years old	Married	Female	Chinese	Buddhist	Higher Education	Non-Government	B40 (less than RM2,500 - RM 4,849)	Yes	No	12	22	NO	NO	NO	NO	Yes	No	No	No	no	22		0			1	1	1	1	1	2	2	2	1	1	2	1	1	2	3	2	1	2	2	2	1	1	2	2
19-24 years old	Single	Female	Malay	Muslim	Higher Education	Unemployed	B40 (less than RM2,500 - RM 4,849)	No	No	1	22	NO	NO	NO	No	No	No	No	No	no	22		16	6	0	4	4	3	4	2	4	4	4	1	1	3	1	2	5	3	1	2	5	4	3	1	1	4	1
25-64 years old	Married	Female	Malay	Muslim	Higher Education	Unemployed	B40 (less than RM2,500 - RM 4,849)	No	No	10	42	NO	NO	NO	No	No	No	Yes	No				0			2	4	5	4	3	6	1	1	1	2	5	4	2	2	2	5	3	3	5	6	2	6	7	1
25-64 years old	Married	Female	Malay	Muslim	Higher Education	Government	B40 (less than RM2,500 - RM 4,849)	Yes	No	1	26	NO	NO	NO	No	Yes	No	No	Yes	NO	26	Renal-Urine protein/creatinine OR 24hours urine protein (500mg/24 hours),Red blood cell casts,Serositis,hemolytic anemia	20	6	0	2	2	2	2	2	2	4	4	5	2	4	4	4	2	2	2	2	3	3	2	2	2	2	2
25-64 years old	Married	Female	Malay	Muslim	Secondary Level	Unemployed	B40 (less than RM2,500 - RM 4,849)	No	No	1	57	NO	NO	NO	Yes	No	Yes	No	No	glaucoma	57	Leukopenia(<4,000/mm3) or lymphopenia(<1,000/mm3)	12	1	1	4	5	2	2	1	6	1	1	1	1	1	1	3	1	1	1	1	5	1	1	1	1	2	1
25-64 years old	Married	Female	Malay	Muslim	Higher Education	Government	M40 (RM4,850 - RM10,595)	No	No	11	25	NO	NO	NO	No	Yes	No	No	No			Arthritis,Acute cutaneous lupus,Renal	8	4	0	3	3	3	3	3	3	5	5	5	4	5	5	5	5	1	1	3	3	3	3	3	2	3	3
25-64 years old	Married	Female	Malay	Muslim	Secondary Level	Unemployed	B40 (less than RM2,500 - RM 4,849)	Yes	No	1	32	NO	NO	NO	No	No	No	No	No		32	Arthritis,Serositis, Non scarring alopecia	0	0	0	2	5	1	5	2	6	3	3	1	1	7	5	5	2	1	3	3	2	3	2	1	3	6	5
25-64 years old	Married	Female	Malay	Muslim	Higher Education	Unemployed	B40 (less than RM2,500 - RM 4,849)	No	No	22	13	NO	NO	NO	No	No	No	No	No	No	13	Acute cutaneous lupus, Oral or nasal ulcers, Arthritis, Renal-Urine protein/creatinine OR 24hours urine protein (500mg/24 hours),Red blood cell casts	0	0	0	2	1	1	1	1	2	2	2	2	2	2	2	2	2	2	2	2	2	2	2	2	2	2	1
25-64 years old	Married	Female	Chinese	Buddhist	Primary Level	Unemployed	B40 (less than RM2,500 - RM 4,849)	No	No	4	34	NO	NO	NO	Yes	No	No	Yes	No		34	Acute cutaneous lupus,Leukopenia,thrombocytopenia	0	0	0	2	1	1	1	1	4	1	1	1	1	1	1	6	5	7	2	1	2	2	2	1	1	2	3
25-64 years old	Married	Female	Malay	Muslim	Primary Level	Unemployed	B40 (less than RM2,500 - RM 4,849)	No	No	2	49	NO	NO	NO	NO	No	No	No	No		49	Acute cutaneous Lupus,leukopenia,Neurologic	0	0	0	1	1	1	1	1	4	1	1	1	1	6	5	1	1	1	6	1	1	1	1	1	1	1	1
25-64 years old	Divorced	Female	Malay	Muslim	Secondary Level	Non-Government	B40 (less than RM2,500 - RM 4,849)	No	No	4	26	NO	NO	NO	NO	No	No	No	No		26	Acute cutaneous lupus,Arthritis,Leukopenia	0	0	0	1	3	3	3	1	4	1	1	1	1	1	1	1	4	6	3	3	5	3	3	6	2	4	1
25-64 years old	Married	Female	Malay	Muslim	Higher Education	Government	B40 (less than RM2,500 - RM 4,849)	No	No	4	19	NO	NO	NO	No	No	No	No	No	Thyrotoxicosis 2017	19	acute cutaneous lupus,oral or nasal ulcer, leucopenia,Arthritis	0	0	0	1	1	1	1	1	2	2	1	2	1	5	1	4	3	1	1	1	1	1	1	1	5	3	1
25-64 years old	Single	Female	Malay	Muslim	Secondary Level	Non-Government	B40 (less than RM2,500 - RM 4,849)	Yes	No	13	14	NO	NO	NO	No	No	No	No	No	No	14 years old	Thrombocytopenia,Hemolytic anemia	0	0	0	1	1	1	1	1	4	2	2	2	1	3	2	2	4	1	3	1	2	2	1	1	1	1	2
25-64 years old	Married	Female	Malay	Muslim	Secondary Level	Non-Government	B40 (less than RM2,500 - RM 4,849)	No	No	1	24	NO	NO	NO	No	No	No	No	No				0	0	0	6	7	4	5	5	7	6	6	6	3	5	1	2	4	2	5	2	2	4	1	1	1	1	1
25-64 years old	Married	Female	Malay	Muslim	Primary Level	Unemployed	B40 (less than RM2,500 - RM 4,849)	No	No	0	37	NO	NO	NO	No	No	No	No	No		37	Oral or nasal ulcers,acute cutaneous lupus,non scarring alopecia	20	16	0	2	2	1	2	1	2	2	2	2	1	2	2	2	3	2	2	1	2	2	2	1	1	1	1
25-64 years old	Married	Female	Malay	Muslim	Secondary Level	Unemployed	B40 (less than RM2,500 - RM 4,849)	No	No	4	37	NO	YES	NO	NO	No	No	No	No		37	oral or nasal ulcer, Renal,Hemolytic anemia,Leukopenia,Thrombocytopenia	0	0	0	2	2	2	2	2	3	2	2	1	1	5	1	1	1	1	5	2	2	2	5	5	2	1	1
19-24 years old	Single	Female	Malay	Muslim	Higher Education	Unemployed	B40 (less than RM2,500 - RM 4,849)	No	No	5	17	NO	NO	NO	NO	No	No	No	No		16	Acute cutaneous lupus,serositis,hemolytic anemia	0	0	0	1	1	1	1	1	1	2	3	2	2	3	3	2	2	3	2	1	2	3	1	1	1	1	1
25-64 years old	Single	Female	Malay	Muslim	Higher Education	Non-Government	B40 (less than RM2,500 - RM 4,849)	No	No	0	31	NO	YES	NO	Yes	Yes	Yes	No	No		31	Acute cutaneous lupus,serositis,Renal,Neurologic,Hemolytic anemia	60	19	0	6	6	5	5	6	6	6	6	4	6	7	1	6	6	7	5	6	7	7	7	1	2	7	6
25-64 years old	Single	Female	Malay	Muslim	Secondary Level	Unemployed	B40 (less than RM2,500 - RM 4,849)	No	No	4	21	NO	YES	NO	No	No	No	No	No		21	Renal,Neurologic,Leukopenia	0	0	0	1	1	1	1	1	3	1	1	1	1	1	1	1	2	1	4	3	3	3	2	1	1	4	1
25-64 years old	Married	Female	Malay	Muslim	Secondary Level	Government	B40 (less than RM2,500 - RM 4,849)	Yes	No	3	28	NO	NO	NO	No	No	No	No	No	tiada	28	oral or nasal ulcer, serositis,Renal,Leukopenia	0	0	0	1	2	1	1	1	2	3	3	2	1	2	2	2	1	2	3	2	3	3	3	1	1	3	1
25-64 years old	Married	Female	Malay	Muslim	Higher Education	Government	B40 (less than RM2,500 - RM 4,849)	No	No	13	15	NO	NO	NO	No	Yes	No	No	No		15	Acute cutaneous lupus, Arthritis, Renal-Urine protein/creatinine OR 24hours urine protein (500mg/24 hours),Red blood cell casts, Thrombocytopenia (<100,000/mm3)	0	0	0	1	1	1	1	1	3	1	1	1	1	5	1	1	1	1	3	1	3	3	1	1	1	1	1
25-64 years old	Married	Female	Malay	Muslim	Secondary Level	Government	B40 (less than RM2,500 - RM 4,849)	No	No	6	47	NO	NO	NO	Yes	No	No	No	No	hypothyroidism	47	Acute cutaneous lupus, Oral or nasal ulcers, Arthritis	8	4	2	2	4	1	3	3	5	5	5	5	4	3	5	4	3	1	5	2	4	5	2	1	1	4	1
25-64 years old	Single	Female	KADAZAN	Muslim	Secondary Level	Non-Government	B40 (less than RM2,500 - RM 4,849)	No	Yes	2	28	NO	YES	NO	NO	No	No	No	No		28	Oral or nasal ulcers, Arthritis, Serositis, Renal-Urine protein/creatinine OR 24hours urine protein (500mg/24 hours),Red blood cell casts,Leukopenia	0	0	0	1	1	1	1	1	1	1	3	1	3	3	3	3	7	4	5	3	5	3	5	1	1	2	1
19-24 years old	Single	Female	Indian	Christian	Secondary Level	Non-Government	B40 (less than RM2,500 - RM 4,849)	No	No	6	16	NO	YES	NO	Yes	No	No	No	No	No	16	Oral or nasal ulcers, Arthritis, Renal-Urine protein/creatinine OR 24hours urine protein (500mg/24 hours),Red blood cell casts, Leukopenia,Neurologic	8	4	1	6	5	6	6	2	5	5	6	6	5	6	1	6	7	7	5	3	4	2	1	1	5	7	1
25-64 years old	Married	Female	Malay	Muslim	Primary Level	Non-Government	B40 (less than RM2,500 - RM 4,849)	No	No	16	16	NO	YES	NO	No	No	No	No	No	2006-07-20	16	acute cutaneous lupus,Arthritis,Leukopenia	0	0	0	2	2	1	2	1	2	4	4	5	3	7	4	6	4	6	4	3	5	5	5	1	4	2	4
19-24 years old	Single	Female	Malay	Muslim	Higher Education	Non-Government	B40 (less than RM2,500 - RM 4,849)	No	No	3	21	NO	NO	NO	No	No	No	No	No		21	Acute cutaenous lupus,oral or nasal ulcer,Arthritis,Neurologic	0	0	0	1	1	2	2	2	1	3	3	1	2	3	3	3	4	5	4	2	5	5	6	1	5	5	2
25-64 years old	Married	Female	Malay	Muslim	Secondary Level	Non-Government	B40 (less than RM2,500 - RM 4,849)	No	No	6	33	NO	NO	NO	No	No	No	No	No	PTB	35	Renal,Hemolytic anemia,Thrombocutopenia	12	5	1	1	1	1	1	1	2	1	1	1	1	1	1	1	1	1	2	1	2	1	1	1	1	1	1
25-64 years old	Married	Female	Malay	Muslim	Secondary Level	Non-Government	B40 (less than RM2,500 - RM 4,849)	No	No	1	36	NO	NO	NO	No	No	Yes	No	No		36	Acute cutaneous lupus,Renal,Neurologic,oral or nasal ulcer	0	0	2	2	2	1	2	1	2	3	3	3	2	3	3	3	3	5	2	1	2	3	2	1	1	2	5
25-64 years old	Married	Female	Indian	Hindu	Higher Education	Non-Government	B40 (less than RM2,500 - RM 4,849)	No	No	3	32	YES	NO	NO	No	Yes	No	No	Yes		32	Arthritis	0	0	0	5	6	5	5	3	7	7	7	7	7	7	1	1	1	7	5	5	7	7	1	1	1	7	1
25-64 years old	Married	Male	Chinese	Buddhist	Secondary Level	Non-Government	B40 (less than RM2,500 - RM 4,849)	No	No	5	53	NO	NO	NO	No	Yes	No	No	No		53		0	0	0	2	2	1	1	3	5	5	5	4	1	2	1	1	6	3	3	1	3	4	1	1	1	1	1
25-64 years old	Married	Male	Malay	Muslim	Secondary Level	Non-Government	B40 (less than RM2,500 - RM 4,849)	No	Yes	5	30	NO	YES	NO	Yes	Yes	No	No	No		30	Acute cutaneous lupus, Renal-Urine protein/creatinine OR 24hours urine protein (500mg/24 hours),Red blood cell casts, Neurologic	12	6	1	2	3	2	3	3	5	3	3	3	3	5	3	3	5	3	3	2	3	3	3	3	3	3	2
19-24 years old	Single	Female	Malay	Muslim	Higher Education	Non-Government	B40 (less than RM2,500 - RM 4,849)	No	No	2	16	NO	NO	NO	No	No	No	No	No		16	serositis,Neurologic	0	0	0	1	1	1	1	1	1	1	1	1	1	2	1	1	2	1	1	1	1	1	1	1	1	1	1
25-64 years old	Married	Female	Malay	Muslim	Higher Education	Non-Government	B40 (less than RM2,500 - RM 4,849)	No	No	3	35	NO	NO	NO	No	No	No	No	No		35	Hemolytic,neurologic	0	0	0	1	1	1	1	1	1	1	1	1	1	3	3	3	5	1	3	3	3	3	1	2	2	3	2
25-64 years old	Married	Female	Malay	Muslim	Higher Education	Government	M40 (RM4,850 - RM10,595)	No	No	16	16	NO	NO	NO	NO	No	No	No	No		35	non scarring alopecia,arthritis,serositis	8	4	3	4	4	2	4	3	5	6	6	7	6	7	6	7	2	1	2	2	3	3	2	1	1	4	4
19-24 years old	Single	Female	Malay	Muslim	Higher Education	Non-Government	B40 (less than RM2,500 - RM 4,849)	Yes	No	5	17	NO	YES	NO	No	No	No	No	No		17	Arthritis,Leukopenia,acute cutaneous lupus	0	0	0	2	1	1	1	1	2	3	3	3	3	4	1	3	6	4	3	3	5	4	5	5	5	5	1
19-24 years old	Single	Female	Malay	Muslim	Higher Education	Government	B40 (less than RM2,500 - RM 4,849)	No	No	3	19	NO	NO	NO	No	No	No	No	No		21	acute cutaneous lupus,serositis,renal,leukopenia	0	0	1	2	3	2	3	2	3	3	4	3	2	5	1	3	4	1	3	2	3	4	1	1	1	3	1
25-64 years old	Single	Female	Malay	Muslim	Higher Education	Non-Government	B40 (less than RM2,500 - RM 4,849)	No	No	5	25	NO	NO	YES	NO	No	No	No	No	Cyst, blind right eyes,	26	ORAL OR NASAL ULCER,NON SCARRING ALOPECIA,ARTHRITID,NEUROLOGIC,LEUKOPENIA,THROMBOCYTOPENIA	0	0	0	1	1	1	1	1	1	1	1	1	1	1	7	1	1	1	4	1	4	3	1	1	1	1	1
19-24 years old	Single	Female	Malay	Muslim	Secondary Level	Non-Government	B40 (less than RM2,500 - RM 4,849)	No	No	22	18	NO	NO	NO	NO	No	No	No	No		20		0	0	0	1	1	1	1	1	3	1	1	1	1	1	1	1	1	1	1	1	1	1	1	1	1	1	3
19-24 years old	Married	Female	Malay	Muslim	Secondary Level	Non-Government	B40 (less than RM2,500 - RM 4,849)	No	No	0	21	NO	YES	NO	No	No	No	No	No		21	acute cutaneous lupus,renal,hemolytic	32	14	0	1	1	1	1	1	1	1	1	1	1	3	3	1	3	1	1	1	1	1	1	1	1	1	3
25-64 years old	Single	Female	Chinese	Buddhist	Higher Education	Non-Government	B40 (less than RM2,500 - RM 4,849)	Yes	No	5	25	NO	YES	NO	No	No	No	No	No				20	9	0	3	2	1	1	1	6	4	5	4	3	6	6	4	4	5	1	2	4	3	1	1	1	2	1
25-64 years old	Married	Female	Indian	Hindu	Higher Education	Unemployed	B40 (less than RM2,500 - RM 4,849)	No	No	0	20	NO	NO	NO	NO	NO	NO	NO	NO	NO	20	acute cutaneous lupus,Renal,Leukopenia	17	10	0	3	4	1	2	1	3	1	5	5	1	1	1	1	5	6	5	7	6	5	1	5	3	1	3
[truncated: 105 more columns]
